# Supplementary material for: Hepatic ferroptosis induced by Clonorchis sinensis exacerbates liver fibrosis
Source: PLoS Negl Trop Dis. 2025 Jun 2;19(6):e0013164. doi: 10.1371/journal.pntd.0013164 (PMC12151476; doi:10.1371/journal.pntd.0013164)
Supplement: S1 Data — (XLSX) [file pntd.0013164.s008.xlsx]

## Sheet: Figure1
Figure 1A The mRNA expression of ferroptosis-related genes were detected by RT-qPCR
group	PBS 7d	PBS 7d	PBS 7d	C.sinensis 7d	C.sinensis 7d	C.sinensis 7d	PBS 18d	PBS 18d	PBS 18d	C.sinensis 18d	C.sinensis 18d	C.sinensis 18d	PBS 35d	PBS 35d	PBS 35d	C.sinensis 35d	C.sinensis 35d	C.sinensis 35d
sample	PBS 7d-1	PBS 7d-2	PBS 7d-3	C.sinensis 7d-1	C.sinensis 7d-2	C.sinensis 7d-3	PBS 18d-1	PBS 18d-2	PBS 18d-3	C.sinensis 18d-1	C.sinensis 18d-2	C.sinensis 18d-3	PBS 35d-1	PBS 35d-2	PBS 35d-3	C.sinensis 35d-1	C.sinensis 35d-2	C.sinensis 35d-3
GPX4	0.83	1.13	1.05	0.46	0.34	0.29	0.94	0.7	1.36	0.89	1.68	1.02	0.54	1.18	1.28	2.44	2.46	3.16
SLC7A11	0.85	1.19	0.95	0.24	0.28	0.23	1.63	0.35	1.01	2.84	0.22	0.17	0.81	1.09	1.09	0.74	0.86	1.12
NRF2	1.08	1.33	0.59	0.63	0.5	0.5	0.11	2.19	0.7	6.19	1.12	0.67	1.2	0.86	0.94	0.36	0.33	0.26
TFRC	0.69	1.63	0.69	0.02	1.28	0.83	0.03	1.84	1.13	1.43	0.6	0.36	1.12	0.84	1.04	2.4	8.98	11.52
ACSL4	1.09	1.2	0.71	5.36	5.21	3.34	1.25	0.57	1.19	2.73	0.46	0.27	0.85	0.97	1.19	2.3	1.8	2.55
KEAP1	1.33	0.8	0.86	4.07	5.72	13.6	1.3	0.65	1.05	2.37	1.35	0.94	0.74	1.05	1.2	0.34	0.33	0.54
HMOX1	0.8	0.7	1.5	0.27	0.17	0.3	1.05	1.09	0.86	1.26	1.72	1.06	0.95	1	1.05	3.8	3.42	3.5
NOX4	0.96	1.19	0.85	2.29	4.19	6.62	1.7	0.22	1.08	3.17	0.52	0.3	0.95	0.88	1.17	0.56	0.56	0.59
CBS	0.79	1.52	0.68	0.72	1.15	0.81	1.28	0.63	1.1	2.35	2.37	3.37	1.12	0.81	1.07	0.87	0.78	0.83
NQO1	1.09	0.73	1.18	1.99	4.12	1.28	0.72	1.1	1.19	0.16	0.44	0.73	1.03	0.92	1.05	0.49	0.54	0.63
SOD1	0.78	1.6	0.63	0.8	0.8	0.8	0.05	1.92	1.03	1.25	0.74	1.37	0.89	1.01	1.1	0.8	3.23	2.32
SLC3A2	0.68	1.82	0.5	0.3	0.22	0.17	0.31	0.97	1.72	0.65	1.62	1.67	0.9	0.99	1.1	1.2	3.69	5.36
Figure 1B Spearman correlation analysis
	GPX4	SLC7A11	NRF2	TFRC	ACSL4	KEAP1	HMOX1	NOX4	CBS	NQO1	SOD1	SLC3A2	GSH	MDA	iron
GPX4	1	0.942857	0.811679	0.115954	-0.6	-1	0.657143	-0.828571	-0.0285714	-0.771429	-0.115954	0.942857	0.771429	-0.828571	-0.771429
SLC7A11	0.942857	1	0.666737	0.347863	-0.657143	-0.942857	0.6	-0.771429	0.142857	-0.714286	-0.0289886	0.885714	0.828571	-0.771429	-0.714286
NRF2	0.811679	0.666737	1	0	-0.289886	-0.811679	0.434828	-0.579771	0.115954	-0.782691	0.0588235	0.927634	0.434828	-0.666737	-0.782691
TFRC	0.115954	0.347863	0	1	-0.0579771	-0.115954	-0.173931	0.289886	0.898645	-0.231908	0.794118	0.115954	-0.0579771	-0.231908	-0.231908
ACSL4	-0.6	-0.657143	-0.289886	-0.0579771	1	0.6	-0.942857	0.771429	0.257143	0.714286	0.463817	-0.542857	-0.828571	0.771429	0.714286
KEAP1	-1	-0.942857	-0.811679	-0.115954	0.6	1	-0.657143	0.828571	0.0285714	0.771429	0.115954	-0.942857	-0.771429	0.828571	0.771429
HMOX1	0.657143	0.6	0.434828	-0.173931	-0.942857	-0.657143	1	-0.828571	-0.428571	-0.771429	-0.550782	0.6	0.771429	-0.828571	-0.771429
NOX4	-0.828571	-0.771429	-0.579771	0.289886	0.771429	0.828571	-0.828571	1	0.485714	0.6	0.637748	-0.771429	-0.942857	0.657143	0.6
CBS	-0.0285714	0.142857	0.115954	0.898645	0.257143	0.0285714	-0.428571	0.485714	1	-0.142857	0.927634	0.0857143	-0.314286	-0.0285714	-0.142857
NQO1	-0.771429	-0.714286	-0.782691	-0.231908	0.714286	0.771429	-0.771429	0.6	-0.142857	1	-0.0289886	-0.828571	-0.542857	0.942857	1
SOD1	-0.115954	-0.0289886	0.0588235	0.794118	0.463817	0.115954	-0.550782	0.637748	0.927634	-0.0289886	1	-0.0579771	-0.550782	0.0289886	-0.0289886
SLC3A2	0.942857	0.885714	0.927634	0.115954	-0.542857	-0.942857	0.6	-0.771429	0.0857143	-0.828571	-0.0579771	1	0.714286	-0.771429	-0.828571
GSH	0.771429	0.828571	0.434828	-0.0579771	-0.828571	-0.771429	0.771429	-0.942857	-0.314286	-0.542857	-0.550782	0.714286	1	-0.6	-0.542857
MDA	-0.828571	-0.771429	-0.666737	-0.231908	0.771429	0.828571	-0.828571	0.657143	-0.0285714	0.942857	0.0289886	-0.771429	-0.6	1	0.942857
iron	-0.771429	-0.714286	-0.782691	-0.231908	0.714286	0.771429	-0.771429	0.6	-0.142857	1	-0.0289886	-0.828571	-0.542857	0.942857	1
Figure 1C The GSH content of liver in mice
time	PBS					C.sinensis
7	27.82	29.73	23.72	20.63	22.44	24.38	19.66	14.68	17.86	13.42
18	25.16	23.16	26.44	29.18	22.48	13.9	15.44	15.92	19.05	18.73
35	29.81	22.55	24.83	22.18	27.44	12.71	12.89	19.79	24.18	20.33
Figure 1D The MDA content of liver in mice
time	PBS					C.sinensis
7	7.63	6.77	7.03	5.13	6.11	13.46	14.13	12.11	11.23	17.86
18	5.04	4.55	5.39	6.12	6.44	17.58	16.13	18.03	20.11	11.23
35	5.77	6.13	6.48	5.89	6.55	13.55	12.76	12.22	6.78	8.11
Figure 1E The total iron content of liver in mice
time	PBS					C.sinensis
7	5.22	4.33	5.45	5.12	5.23	7.65	7.15	6.14	4.58	9.14
18	5.17	4.39	5.23	5.22	5.13	7.66	5.98	7.13	8.14	6.12
35	5.02	5.77	4.22	5.13	5.04	11.72	12.37	11.93	11.43	10.33
Figure1 G Flameng score
time	PBS			C.sinenesis
7	0	0	0	2	3	3
18	0	0	0	3	4	3
35	0	0	0	4	4	3
Figure 1 I Semi-quantitative analysis of iron deposition
time	PBS			C.sinenesis
7	0	0	0	0.13	0	0
18	0	0	0	0	0	0
35	0	0	0	3.98	2.37	3.43

## Sheet: figure2
Figure 2B Relative gray values of Nrf2
NC	DMSO	Erastin	5	10	25	50	100
0.87	0.43	1.22	0.29	0.39	0.69	0.96	0.15
1.1	0.53	0.85	0.28	0.37	0.58	0.98	0.23
1.03	0.84	1.17	0.46	0.31	0.51	0.4	0.51
Figure 2B Relative gray values of SLC7A11
NC	DMSO	Erastin	5	10	25	50	100
0.97	1.29	0.61	1.01	0.9	0.79	0.85	0.57
1.08	1.21	0.55	0.98	0.83	0.97	0.63	0.13
0.95	1.26	0.57	1.03	0.94	0.75	0.47	0.34
Figure 2B Relative gray values of GPX4
NC	DMSO	Erastin	5	10	25	50	100
0.98	1.26	0.53	1.48	1.65	1.17	0.9	0.69
1.11	1.04	0.62	1.52	1.55	1.09	1.13	0.66
0.91	1.08	0.58	1.57	1.86	1.55	1.3	0.71
Figure2C Cell viability was detected by CCK8 assay
NC	DMSO	Erastin	5	10	25	50	100
100.97	84.85	59.37	99.65	106.4	128.1	103.35	77.45
97.6	99.33	57.23	100.81	107.14	137.56	139.29	78.69
98.01	91.35	49.58	102.53	107.38	138.05	82.47	80.41
100.89	92.75	57.47	103.35	108.53	114.78	91.1	90.08
102.53	105.82	57.72	106.4	110.92	116.67	124.24	82.88
Figure 2D GSH content in AML12 was detected.
NC	DMSO	Erastin	5	10	25	50	100
52.69	34.58	26.23	43.04	55.97	63.69	49.39	29.15
46.89	59.2	43.58	33.28	30.96	35.27	34.1	25.01
42.92	46.04	17.4	46.33	63.6	58.46	37.84	21.08
46.3	30.57	12.95	35.69	43.6	39.07	37.43	17.33
42.38	45.41	21.59	36.73	35.47	53.79	36.44	27.62
Figure 2E MDA content in AML12 was detected.
NC	DMSO	Erastin	5	10	25	50	100
0.86	0.93	5.61	0.85	1	0.93	1.6	4.67
0.95	1.05	5.57	0.95	1.1	1.39	2.24	3.85
1.19	1.23	5.2	0.76	1.41	1.23	2.63	4.29
Figure 2F Total iron content in AML12 was measured
NC	DMSO	Erastin	5	10	25	50	100
1.03	0.35	2.4	1.04	0.31	1.73	2.46	4.39
1.42	1.38	2.91	1.04	2.34	1.04	1.34	3.2
1.11	0.93	4.11	0.93	0.96	0.93	3.2	3.57
0.34	0.92	4.26	0.31	1.13	0.92	2.64	3.9
1.11	0.93	1.12	1.24	2.24	0.62	2.24	4.48
Figure 2H Relative gray values of Nrf2
0h	6h	12h	18h	24h
1.01	0.69	0.93	0.85	0.49
0.99	0.61	0.88	0.98	0.48
1.01	0.67	0.95	1.06	0.48
Figure 2H Relative gray values of SLC7A11
0h	6h	12h	18h	24h
0.81	1.31	1.48	0.79	0.35
0.84	1.31	1.45	0.93	0.37
1.35	1.45	1.6	0.97	0.59
Figure 2H Relative gray values of GPX4
0h	6h	12h	18h	24h
0.96	1.42	1.42	1.1	0.37
0.98	1.42	1.44	1.28	0.57
1.06	1.48	1.37	1.36	0.41
Figure2I Cell viability was detected by CCK8 assay
0h	6h	12h	18h	24h
97.33	108.13	116.74	94.87	80.55
109.98	102.07	105.94	100.93	77.13
101.9	88.9	105.05	92.15	92.94
97.07	106.29	103.88	96.1	83.71
93.73	104.27	115.78	81.43	80.2
Figure 2J GSH content in AML12 was detected.
0h	6h	12h	18h	24h
40.24	65.12	64.07	35.07	35.03
58.05	48.57	44.3	33.49	28.09
44.41	75.69	77.62	33.77	22.48
52.68	60.93	41.23	23.62	20.25
56.19	43.59	66.38	23.88	40.91
Figure 2K MDA content in AML12 was detected.
0h	6h	12h	18h	24h
1	1.15	1.44	3.28	5.29
1.11	1.27	1.63	3.51	5.12
0.9	1.26	1.74	3.78	4.41
Figure 2L Total iron content in AML12 was measured
0h	6h	12h	18h	24h
1.55	0	0.4	1.2	4.09
1.09	1.22	1.22	1.16	3
1.24	1.57	0.72	2.01	2.78
0.41	1.9	1.1	2.37	2.94
0.73	0.37	1.09	1.13	4

## Sheet: figure3
Figure 3B Relative gray values of Nrf2
NC	Fer-1	ESPs	ESPs+Fer-1
0.99	1.14	0.39	1
0.76	1.22	0.29	1.21
1.25	0.88	0.37	0.86
Figure 3B Relative gray values of SLC7A11
NC	Fer-1	ESPs	ESPs+Fer-1
1.04	1.25	0.41	0.77
0.93	1.11	0.48	0.75
1.03	0.94	0.53	0.77
Figure 3B Relative gray values of GPX4
NC	Fer-1	ESPs	ESPs+Fer-1
1.02	1.08	0.78	0.73
1.05	1.13	0.71	0.82
0.93	0.92	0.69	0.87
Figure 3C Cell viability was detected by CCK8 assay
NC	Fer-1	ESPs	ESPs+Fer-1
86.91	94.12	89.61	93.1
108.39	104.98	81	104.98
109.99	100.38	77.36	97.23
105.39	93.67	77.15	91.66
112.38	110.18	87.66	103.12
Figure 3D GSH content in AML12 was detected.
NC	Fer-1	ESPs	ESPs+Fer-1
38.64	40.39	29.9	37.62
42.44	28.48	23.11	35.88
39.61	49.32	30.65	34.59
49.6	53.46	35.14	37.87
43.9	46.49	23.08	36.29
Figure 3E MDA content in AML12 was detected.
NC	Fer-1	ESPs	ESPs+Fer-1
1.15	0.82	3.8	1.81
1.07	0.78	4.83	2.17
0.78	1.04	4.09	1.48
Figure 3F Total iron content in AML12 was measured
NC	Fer-1	ESPs	ESPs+Fer-1
0.93	1.02	2.51	2.4
1.29	0.94	3.12	2.59
0.9	1.09	3.86	3.57
1.06	0.94	2.93	2.7
0.82	1.02	4.43	2.04
Figure 3G The production of IL-6 in cell culture supernatant were detected by ELISA
NC	Fer-1	ESPs	ESPs+Fer-1
15.63	16.72	20.59	17.05
15.76	15.78	19.96	16.7
15.72	16.22	21.07	16.82
16.21	15.91	19.99	16.61
15.87	15.99	21.11	16.64
Figure 3H The production of IL-12/P40 in cell culture supernatant were detected by ELISA
NC	Fer-1	ESPs	ESPs+Fer-1
14.34	9.03	9.9	17.2
6.21	10.28	5.84	8.24
10.92	11.02	8.61	16.74
6.85	7.99	13.78	20.25
8.89	10.36	12.3	16
Figure 3I The production of TNF-α in cell culture supernatant were detected by ELISA
NC	Fer-1	ESPs	ESPs+Fer-1
26.2	20.14	18.67	22.46
19.95	20.96	18.3	24.42
24.14	24.14	18.35	48.57
32.89	19.49	15.11	18.3
25.64	14.48	14.21	16.47
Figure 3J The production of IFN-γ in cell culture supernatant were detected by ELISA
NC	Fer-1	ESPs	ESPs+Fer-1
34.84	17.99	57.03	17.86
18.78	15.62	65.38	25.46
27.15	12.79	60.16	19.27
18.14	13.66	78.12	4.46
28.08	14.71	66.53	17.3
Figure 3L Fe2+ Fluorescence intensity levels in AML12 cells
NC	Fer-1	ESPs	ESPs+Fer-1
1.05	1.57	5.62	2.64
1.01	1.81	5.43	3.54
0.85	0.33	3.07	2.26
1.1	0.71	6.53	3.95

## Sheet: figure4
Figure 4B Relative gray values of Nrf2
time	PBS			Fer-1			C.sinensis			C.sinensis+Fer-1
7	1	0.92	1.08	1.07	1.63	0.99	0.67	0.44	0.69	2.21	1.73	1.11
18	0.94	0.95	1.11	1.15	1.12	1.02	1.03	0.84	0.73	1.15	1	1.06
35	1.06	0.95	0.99	1.08	1.08	1.04	1.1	0.41	1.04	0.95	1.07	0.97
Figure 4B Relative gray values of SLC7A11
time	PBS			Fer-1			C.sinensis			C.sinensis+Fer-1
7	1.06	0.87	1.07	1.15	0.99	1.13	0.73	0.55	0.74	1.82	1.45	1.82
18	1.16	1.02	0.82	0.67	0.78	0.82	0.81	0.91	0.54	0.96	1.01	0.76
35	1.18	0.8	1.02	1.01	1	1.14	0.95	0.95	1.02	0.91	0.82	0.86
Figure 4B Relative gray values of GPX4
time	PBS			Fer-1			C.sinensis			C.sinensis+Fer-1
7	1.09	1.1	0.81	0.88	0.84	0.63	0.5	0.5	0.23	1.31	1.29	0.82
18	1.12	1.1	0.78	0.76	1.08	0.66	1.22	0.98	1.43	1.27	1.02	0.77
35	1.12	0.97	0.91	0.96	0.74	0.94	0.91	0.83	0.93	1.06	0.96	0.85
Figure 4C Reduced GSH content of liver in mice was detected
time	PBS			Fer-1			C.sinensis			C.sinensis+Fer-1
7	23.72	21.54	24.82	20.62	22.91	23.97	14.34	14.9	12.06	19.91	19.3	16.21
18	25.05	22.61	26.05	25.2	26.04	22.14	13.9	14.77	15.43	18.82	20.07	20.75
35	23.89	25.15	24.83	21.39	26.56	23.53	14.8	13.85	19.79	20.24	17.52	18.83
Figure 4D MDA content of liver in mice was detected
time	PBS			Fer-1			C.sinensis			C.sinensis+Fer-1
7	7.63	6.77	7.03	4.37	3.21	4.04	13.46	14.13	12.11	7.93	6.73	6.32
18	5.04	4.55	5.39	6.01	5.44	4.1	17.58	16.13	18.03	9.87	6.4	7.87
35	5.77	6.13	6.48	5.2	6.02	4.74	13.55	12.76	12.22	7.49	6.88	7.19
Figure 4E Total iron content of liver in mice was detected
time	PBS			Fer-1			C.sinensis			C.sinensis+Fer-1
7	5.11	4.63	5.29	5.92	5.09	4.1	6.77	7.15	6.14	5.33	5.97	4.77
18	5.17	4.39	5.23	5.91	4.37	4.99	7.66	5.98	7.13	6.78	6.23	5.14
35	5.04	4.97	5.22	4.77	4.67	5.25	11.72	12.37	11.93	7.69	6.04	7.03

## Sheet: figure5
Figure 5C Relative expression of SLC7A11
time	PBS				Fer-1				C.sinensis				C.sinensis+Fer-1
7	1.01	0.97	1.01	1.01	1.27	1.2	1.23	1.22	0.3	0.31	0.59	0.51	0.54	0.69	0.74	0.82
18	1.01	1.01	0.98	1.01	0.8	0.8	0.59	0.81	0.45	0.62	0.38	0.74	0.85	0.86	0.76	0.84
35	1	1	1.01	0.99	1.03	0.97	1.03	0.9	0.01	0.05	0.06	0.02	0.41	0.29	0.29	0.27
Figure 5D Relative expression of Nrf2
time	PBS				Fer-1				C.sinensis				C.sinensis+Fer-1
7	0.95	1	1.03	1.02	1.02	0.9	0.87	0.88	0.65	0.73	0.77	0.59	0.89	1	0.89	0.87
18	1.05	1.01	0.99	0.95	1.07	0.95	0.95	1.09	0.73	0.74	0.88	0.9	0.85	0.98	1.05	1.1
35	1	1	1	1	0.95	0.98	1.01	1.02	0.75	0.88	0.84	1.07	0.97	0.89	0.87	1.04

## Sheet: figure6
Figure 6A Body weight changes of mice
time	PBS			Fer-1			C.sinensis			C.sinensis+Fer-1
1	16.67	16.88	16.5	16.46	16.65	16.81	16.77	16.13	16.41	16.39	16.99	16.62
2	16.73	16.99	16.78	17.06	16.91	17.01	15.6	16.32	16.11	16.37	16.45	16.25
3	16.72	17.01	17.09	16.69	17.07	17.09	15.59	15.01	16.3	16.88	17.31	16.91
4	17.11	17.69	17.2	16.85	16.33	17.25	15.66	15.28	16.23	16.01	16.63	17.82
5	17.2	16.72	17.34	16.74	17.1	17.52	14.93	15.04	15.84	16.34	16.88	17.8
6	17.23	17.59	16.77	16.89	17.11	17.85	15.21	15.49	14.3	17.91	17.14	17.05
7	17.17	18.08	17.69	16.9	17.3	16.91	14.41	14.93	15.26	17.71	18.3	16.8
8	17.86	17.69	18.06	17.11	17.25	17.23	14.88	14.48	15.89	18.26	17.29	17.44
9	17.24	18.14	17.13	17.32	17.53	17.31	14.96	15.23	14.73	18.16	17.42	16.68
10	17.31	18.34	17.26	17.53	18.09	17.43	14.67	15.23	14.8	17.41	17.57	18
11	18.59	17.98	17.88	17.21	17.57	17	13.48	13.34	14.68	17.61	18.67	17.32
12	17.6	18.52	17.63	17.31	17.92	17.06	13.82	14.5	14.17	17.5	19.01	17.46
13	18.25	17.42	17.85	17.54	18.03	17.16	13.21	14.97	13.89	17.61	19.2	17.54
14	17.83	18.11	18.09	17.56	17.46	18.33	14.1	14.46	14.05	17.71	18.39	17.66
15	17.66	17.98	18.39	17.5	18.36	17.5	14.32	13.53	14.31	17.74	18.87	17.56
16	18.19	18.29	17.99	17.81	17.39	17.99	15.17	15.44	13.9	17.43	18.02	18.91
17	18.26	18.05	18.18	17.88	17.84	17.49	15.12	15.98	15.42	17.57	19.01	18.54
18	18.78	18.07	18.22	17.89	18.01	17.99	15.18	15.71	14.31	17.95	18.43	19.11
19	18.55	18.45	19.1	18.11	18.03	18.22	15.03	14.74	14.25	18.9	18.77	17.9
20	18.23	18.49	19.04	18.26	18.15	18.01	15.33	15.44	15.56	18.9	18.73	17.97
21	18.34	18.6	19.33	18.33	18.11	18.45	16.4	16.15	16.24	19.03	19.01	18.44
22	18.87	19.2	18.49	18.32	18.17	18.4	16.74	16.7	16.92	18.79	19.11	18.92
23	19.42	19	19.48	18.38	18.15	18.59	17.28	17.66	16.3	18.43	19.22	18.22
24	19.23	19.3	19.04	18.91	18.06	18.44	17.92	17.44	16.79	18.09	19.32	18.25
25	19.85	19.2	19.1	18.85	18.93	18.32	17.84	17.53	16.96	18.15	19.01	18.17
26	19.98	19.54	19.33	19.65	18.48	18.77	17.26	17.64	17.18	18.3	19.04	18.26
27	19.78	20.08	19.62	18.32	19.69	18.98	17.96	17.88	17.43	19.77	18.62	18.44
28	19.49	20.28	20.11	18.74	19.73	19.1	18.13	18.24	17.98	18.55	19.93	18.9
29	20.48	19.8	20.12	19.74	19.23	18.79	18.41	18.44	18.04	18.92	19.54	18.9
30	20.4	19.98	20.32	19.47	19.88	19.01	18.55	19.26	19.85	19.33	18.91	20.11
31	20.38	20.04	20.18	19.17	19.79	19.23	19.33	19.45	19.34	19.35	18.86	20.26
32	20.56	20.23	20.48	19.73	19.22	19.2	18.74	18.1	20.13	19.1	19.01	20.11
33	20.8	20.48	20.22	19.54	19.48	19.11	19.24	19.11	20.26	19.02	20	19.67
34	20.76	20.55	20.3	19.2	19.44	19.02	19.84	19.99	20.53	19.11	20.18	19.43
35	21.08	20.83	20.47	20.01	19.83	19.11	20.23	20.12	20.44	19.83	20.11	19.68
Figure 6B Liver weight and ratio of liver weight to body weight at 35 d
Liver weight	PBS	Fer-1	C.sinensis	C.sinensis+Fer-1
	0.83	0.83	1.84	0.89
	0.74	0.77	1.54	0.96
	0.89	0.89	1.56	1.03
The ratio of liver weight to body weight	PBS	Fer-1	C.sinensis	C.sinensis+Fer-1
	0.044125	0.043707	0.123906	0.044257
	0.040929	0.037727	0.105769	0.048411
	0.044972	0.04504	0.104698	0.052337
Figure 6C The number of intrahepatic parasites of each mouse was counted in C. sinensis and C. sinensis + Fer-1 groups
	Larvas					Adults
C.sinensis	17	21	24	18	21	12	6	4	7	5
C.sinensis+Fer-1	6	12	6	4	8	2	3	4	2	0
Figure 6E The levels of serum AST in mice were detected
time	PBS			Fer-1			C.sinensis			C.sinensis+Fer-1
7	17.87	22.47	24.7	7.55	16.02	13.44	52.44	67.94	60.39	15.13	97.96	20.88
18	13.85	13.85	27.05	30.14	21.93	39.01	64.11	78.02	72.89	45.87	39.01	66.97
35	27.65	23.57	19.34	31.43	3.13	14.27	99.14	81.18	86.6	40.49	50.76	41.99
Figure 6F The levels of serum ALT in mice were detected
time	PBS			Fer-1			C.sinensis			C.sinensis+Fer-1
7	13.12	13.89	16.35	6.88	9.26	5.83	189.27	289.02	341.86	56.87	32.31	31.71
18	8.94	10.24	0.27	5.1	4.87	4.42	351.76	380.24	343.83	10.93	18.11	13.5
35	2.69	4.42	2.86	8.63	4.42	4.87	245.59	541.74	566.78	40.62	71.3	37.31

## Sheet: figure7
Figure 7B The degree of liver injure was calculated by hepatic histological activity index (HAI)
time	PBS			Fer-1			C.sinensis			C.sinensis+Fer-1
7	0	0	0	0	0	0	2	3	3	2	3	2
18	0	0	0	0	0	0	4	4	5	3	2	2
35	0	0	0	0	0	0	7	6	7	3	2	2

## Sheet: figure8
Figure 8B The deposition of collagen fibers in the liver
time	PBS				Fer-1				C.sinensis				C.sinensis+Fer-1
7	0	0	0	0	0	0	0	0	0.235	0.224	0.178	0.21	0.095	0.103	0.099	0.114
18	0	0	0	0	0	0	0	0	0.341	0.352	0.311	0.298	0.173	0.172	0.115	0.201
35	0	0	0	0	0	0	0	0	0.632	0.521	0.665	0.672	0.19	0.184	0.153	0.172
Figure 8C TNF-α in mice serum were detected by ELISA
time	PBS			Fer-1			C.sinensis			C.sinensis+Fer-1
7	60.83	61.12	59.05	60.56	58.69	59.68	82.66	81.14	81.89	58.86	59.92	60.04
18	60.56	60.69	59.46	58.69	59.46	60.29	115.66	116.24	143.55	58.69	61.57	64.23
35	60.42	59.05	59.25	58.77	59.05	59.57	71.55	90.95	126.67	58.77	58.86	64.44
Figure 8D IL-6 in mice serum were detected by ELISA
time	PBS			Fer-1			C.sinensis			C.sinensis+Fer-1
7	36.7	32.14	38.98	44.69	17.3	35.56	283.18	147.39	138.26	138.26	90.33	81.2
18	18.44	13.88	11.6	36.7	42.41	48.11	357.35	315.13	214.71	70.93	94.9	38.98
35	38.98	50.09	69.07	35.56	45.83	33.28	513.68	352.79	448.64	131.1	96.04	103.82
Figure 8E IL-12/P40 in mice serum were detected by ELISA
time	PBS			Fer-1			C.sinensis			C.sinensis+Fer-1
7	9.76	9.24	9.9	11.43	10.94	9.76	1731.47	2326.91	1600.94	432.01	250.83	528.18
18	15.6	9.9	14.7	9.9	89.48	9.76	1288.89	916.4	911.8	1460.97	10.18	25.39
35	9.37	10.63	10.04	9.5	9.24	16.3	1821.34	2319.56	340.03	10.63	10.78	40.51
Figure 8F IFN-γ in mice serum were detected by ELISA
time	PBS			Fer-1			C.sinensis			C.sinensis+Fer-1
7	18.5	15.89	24.39	21.99	17.74	21.99	86.02	95.54	58.28	15.89	19.26	40.65
18	17.74	31.56	19.26	22.78	17.74	18.88	217.4	161.88	139.89	32.88	47.44	46.94
35	18.88	16.25	18.88	16.62	18.88	19.64	91.05	142.18	105.45	18.88	16.99	23.58
Figure 8G Relative TGF-β expression of mice liver
time	PBS			Fer-1			C.sinensis			C.sinensis+Fer-1
7	0.95	0.95	1.11	1.36	1.21	1.21	3.43	3.55	3.63	1.04	1.01	0.96
18	0.75	1.19	1.07	3.15	1.9	1.35	6.76	6.85	6.44	2.98	3.32	2.47
35	1.14	0.69	1.17	0.44	0.61	0.55	6.19	9.99	8.06	2.81	5.28	2.28
Figure 8H p-Smad2/3/GAPDH
time	PBS			Fer-1			C.sinensis			C.sinensis+Fer-1
7	0.84	1.31	0.84	1.02	1.42	1.26	3.84	3.31	3.12	1.04	1.59	1.04
18	0.98	1.04	0.98	1.25	1.34	1.25	3.76	3.54	3.44	1.3	1.04	1.5
35	0.85	1.05	1.1	1.41	0.91	0.95	4.31	4.55	4.7	1.43	1.49	1.25
Figure 8J p-Smad2/3/Smad2/3
time	PBS			Fer-1			C.sinensis			C.sinensis+Fer-1
7	0.5	0.77	0.58	0.49	0.69	0.44	1.47	1.82	1.8	0.74	1.14	0.61
18	0.81	0.86	0.85	0.91	1.09	0.95	1.75	1.61	1.49	0.71	0.66	0.74
35	0.38	0.5	0.51	0.77	0.48	0.52	2.19	2.17	2.3	0.72	0.78	0.63

## Sheet: figure9
Figure 9D Relative expression of α-SMA
time	PBS				Fer-1				C.sinensis				C.sinensis+Fer-1
7	0.311	0.101	0.169	0.075	0.371	0.078	0.126	0.032	12.44	15.503	13.469	16.715	7.859	5.739	2.018	6.841
18	0.004	0.065	0.002	0.369	0.394	0.07	0.483	0.016	42.935	46.352	56.404	55.515	25.494	23.898	22.765	17.123
35	0.665	0.028	0.0504	0.611	0.409	0.018	0.139	0.01	67.602	64.54	60.707	56.052	23.554	28.898	31.466	20.419
Figure 9D Relative expression of collagen-I
time	PBS				Fer-1				C.sinensis				C.sinensis+Fer-1
7	0.369	0.396	0.411	0.174	0.61	0.505	0.254	1.009	20.929	27.602	22.249	30.826	5.25	4.275	5.154	6.84
18	0.007	0.000744	0.091	0	0.94	0.5	0.833	0.856	47.516	51.656	34.032	41.531	10.97	9.709	8.149	10.216
35	0.81	0.37	0.844	0.315	0.276	0.003	0.034	0.003	90.241	59.288	80.842	60.68	17.32	17.262	16.676	15.966
Figure 9D Relative expression of collagen-III
time	PBS				Fer-1				C.sinensis				C.sinensis+Fer-1
7	1	0.64	1.33	1.03	0.69	1.34	2.19	1.12	5.11	5.76	5.19	6.04	4.35	4.03	4.92	3.88
18	1.02	1.09	1.28	0.63	1.21	1.13	1.14	1.37	7.44	15.79	8.36	14.19	6.77	5.5	8.04	6
35	1.09	0.67	1.51	1.32	0.98	1.4	1.05	1.28	15.44	19.75	18.68	19.38	7.88	7.27	8.3	6.35
